# Supplementary material for: Environmental Quality, Extreme Heat, and Healthcare Expenditures
Source: Int J Environ Res Public Health. 2024 Oct 5;21(10):1322. doi: 10.3390/ijerph21101322 (PMC11507527; doi:10.3390/ijerph21101322)
Supplement: Supplementary file 1 [file ijerph-21-01322-s001.zip]

Archive with 1 entries (1 files):
- ijerph-3205537-supplementary.pdf
